# Supplementary material for: Opposite asymmetries of face and trunk and of kissing and hugging, as predicted by the axial twist hypothesis
Source: PeerJ. 2019 Jun 7;7:e7096. doi: 10.7717/peerj.7096 (PMC6557252; doi:10.7717/peerj.7096)
Supplement: Table S1 — This is the analysis and the result of the photos searched on the internet. The photos themselves cannot be made available due to privacy issues. [file peerj-07-7096-s004.xlsx]

## Sheet: Sheet1
HUGGING
N	right	left		Gender	Category
11	3	8		children	.
15	2	13		females	travel
7	1	6		females	sad
19	7	12		females	neutral
39	2	37		females	happy
11	5	6		males	politics-religion-war
29	8	21		males	sport
21	5	16		males	neutral	TOTAL
18	2	16		males	happy	Catergory	N total	fraction
28	3	25		mixed	travel	travel	43	0.883721
20	8	12		mixed	sad	sad	27	0.666667
88	21	67		mixed	neutral	neutral	128	0.742188
92	22	70		mixed	happy	happy	149	0.825503
HUGGING	right	left	fraction		P
398	89	309	0.776382	total	<.00001
80	12	68	0.85	females
79	20	59	0.746835	males
228	54	174	0.763158	mix/unclear
KISSING	left	right	fraction		P
398	127	271	0.680905	total	<.00001
36	11	25		males
19	6	13		females
34	7	27		mother-child
18	10	8		mixed	party/sport
14	5	9		mixed	wedding
18	5	13		mixed	political
72	27	45		mixed	youth
187	56	131	0.666667	mixed	other
ANIMALS	right	left	fraction		P (one-tailed)
99	35	64	0.646465	total	0.0033
75	30	45	0.6	total-nonhuman	0.067
6	2	4	0.666667	dog
9	5	4	0.444444	giraffe,horse etc
10	5	5	0.5	meerkat,etc
11	4	7	0.636364	bear
11	4	7	0.636364	cat
17	7	10	0.588235	primate
11	3	8	0.727273	interspecific&other
24	5	19	0.791667	human-animal
